# Supplementary material for: Single-cell and spatial detection of senescent cells using DeepScence
Source: Cell Genom. 2025 Oct 7;5(12):101035. doi: 10.1016/j.xgen.2025.101035 (PMC12802646; doi:10.1016/j.xgen.2025.101035)
Supplement: Table S2. Validation datasets used in this study with detailed metadata information, related to Figures 3 and 4 and STAR Methods [file mmc3.xlsx]

## Sheet: Sheet1
Validation dataset table
Type	Species	Tissue	Celltype	in-vitro/in-vivo	Senescence context	Library prep platform	Validation	Citation	Data source
sc (in-vitro)	Human	Lung	WI-38	in-vitro	Replicative senescence	10x 3' v2	SA-b-gal, population doubling, western blot p16, p21	35119359	GSE175533
	Human	Skin	HCA2	in-vitro	Replicative senescence	Drop-seq	population doubling	30421359	GSE119807
	Human	Lung	IMR-90	in-vitro	Oncogene-induced senescence (OIS)	Smart-Seq2	p21, p53	31018144	GSE115301
	Human	Lung	IMR-90	in-vitro	OSKM-induced senescence	Smart-Seq2	SA-b-gal p21	29138277	GSE94980
	Human	Lung	WI-38	in-vitro	ETO-induced senescence	10x 3' v3.1	SA-b-gal, proliferation rates by BrdU incorporation	37086265	GSE226225
	Human	Umbilical vein	HUVEC	in-vitro	Replicative senescence	10x 3' v3	SA-b-gal, proliferation rate	29706538	GSE102090
sc (in-vivo)	Mouse	Testis	Leydig Cell	in-vivo	Experimental Autoimmune Orchitis	GEXSCOPE	SA-b-gal	35111154	GSE183625
	Mouse	Muscle	multiple	in-vivo	CTX induced injury	10x 3' v3	SA-b-gal, p21, p53	36190443	GSE214892
	Human	Lung	AT1	in-vivo	IPF	10x	SA-b-gal	35604813	GSE190889
	Human	Oral mucosa	Fibroblasts	in-vivo	ROS-Induced Gingival Fibroblast Senescence	10x 3' v3.1	SA-b-gal	38630168	GSE164241
	Mouse	Heart	ECs	in-vivo	Pressure overload by TAC surgery	10x 3' v3	yH2AX, p-RPA, p16	38991046	GSE221744
	Mouse	Heart	CMs	in-vivo	Pressure overload by TAC surgery	Smart-seq2	yH2AX, p-RPA, p16	38991046	GSE221744
	Mouse	Brain	microglia	in-vivo	AD	10x 3’ v3.1	SA-b-gal, INK-ATTAC + PMID 38695952	37545233	GSE229553
	Mouse	Lung	multiple	in-vivo	Lung cancer	10x 3' v3	SA-b-gal, p16-FDR + FACS	37267953	GSE203447
	Human	Many tissues	multiple	in-vivo	Aging	10x 3' v3.1 and Smart-seq2	Aging	PMC9812260	https://figshare.com/articles/dataset/Tabula_Sapiens_v2/27921984
ST	Mouse	Muscle	NA	in-vivo	notexin induced injury	Visium	SA-b-gal, p21, p53	34773081	GSE161318
	Human	Brain	microglia	in-vivo	severe AD vs. normal aging	Stereo-seq	Gene expression analysis	doi.org/10.1038/s41467-024-54715-y	GSE269906
