# Supplementary material for: Single-cell and spatial detection of senescent cells using DeepScence
Source: Cell Genom. 2025 Oct 7;5(12):101035. doi: 10.1016/j.xgen.2025.101035 (PMC12802646; doi:10.1016/j.xgen.2025.101035)
Supplement: Table S3. Cell-type conversion table for the Tabula Sapiens dataset, related to Figure 6 [file mmc4.xlsx]

## Sheet: Sheet1
Original cell type annotations	Cleaned cell type annotations
acinar cell of salivary gland	epithelial cell
adipocyte	adipocyte
adventitial cell	fibroblast
alveolar fibroblast	fibroblast
artery endothelial cell	endothelial cell
basal cell	epithelial cell
basal cell of prostate epithelium	epithelial cell
basophil	granulocyte
b cell	b cell
bladder urothelial cell	epithelial cell
bronchial smooth muscle cell	muscle cell
bronchial vessel endothelial cell	endothelial cell
capillary aerocyte	epithelial cell
capillary endothelial cell	endothelial cell
cardiac endothelial cell	endothelial cell
cardiac muscle cell	muscle cell
cd141-positive myeloid dendritic cell	dendritic cell
cd1c-positive myeloid dendritic cell	dendritic cell
cd24 neutrophil	granulocyte
cd4-positive, alpha-beta memory t cell	t cell
cd4-positive alpha-beta t cell	t cell
cd4-positive, alpha-beta t cell	t cell
cd4-positive helper t cell	t cell
cd8b-positive nk t cell	t cell
cd8-positive, alpha-beta cytokine secreting effector t cell	t cell
cd8-positive, alpha-beta cytotoxic t cell	t cell
cd8-positive, alpha-beta memory t cell	t cell
cd8-positive alpha-beta t cell	t cell
cd8-positive, alpha-beta t cell	t cell
cell of skeletal muscle	muscle cell
ciliary body	epithelial cell
ciliated cell	epithelial cell
ciliated epithelial cell	epithelial cell
classical monocyte	monocyte
club cell	epithelial cell
club cell of prostate epithelium	epithelial cell
conjunctival epithelial cell	epithelial cell
connective tissue cell	fibroblast
corneal epithelial cell	epithelial cell
corneal keratocyte	fibroblast
dendritic cell	dendritic cell
dn1 thymic pro-t cell	t cell
dn3 thymocyte	progenitor cell
dn4 thymocyte	progenitor cell
double-positive, alpha-beta thymocyte	progenitor cell
duct epithelial cell	epithelial cell
duodenum glandular cell	epithelial cell
endothelial cell	endothelial cell
endothelial cell of artery	endothelial cell
endothelial cell of hepatic sinusoid	endothelial cell
endothelial cell of lymphatic vessel	endothelial cell
endothelial cell of vascular tree	endothelial cell
enterocyte of epithelium of large intestine	epithelial cell
enterocyte of epithelium of small intestine	epithelial cell
epithelial cell	epithelial cell
epithelial cell of lacrimal sac	epithelial cell
epithelial cell of uterus	epithelial cell
erythrocyte	erythrocyte
erythroid lineage cell	stem cell
erythroid progenitor	progenitor cell
eye photoreceptor cell	neuron
fast muscle cell	muscle cell
fibroblast	fibroblast
fibroblast of breast	fibroblast
fibroblast of cardiac tissue	fibroblast
goblet cell	epithelial cell
granulocyte	granulocyte
gut endothelial cell	endothelial cell
hematopoietic stem cell	stem cell
hepatocyte	hepatocyte
hillock cell of prostate epithelium	epithelial cell
hillock-club cell of prostate epithelium	epithelial cell
immature enterocyte	epithelial cell
immature natural killer cell	nk cell
intermediate monocyte	monocyte
intestinal crypt stem cell	stem cell
intestinal crypt stem cell of large intestine	stem cell
intestinal crypt stem cell of small intestine	stem cell
intestinal enteroendocrine cell	epithelial cell
intestinal tuft cell	epithelial cell
intrahepatic cholangiocyte	epithelial cell
ionocyte	epithelial cell
keratinocyte	epithelial cell
kidney epithelial cell	epithelial cell
lacrimal gland functional unit cell	epithelial cell
langerhans cell	dendritic cell
large intestine goblet cell	epithelial cell
limbal stem cell	stem cell
liver dendritic cell	dendritic cell
luminal cell of prostate epithelium	epithelial cell
luminal epithelial cell of mammary gland	epithelial cell
lung ciliated cell	epithelial cell
lung microvascular endothelial cell	endothelial cell
lymphatic endothelial cell	endothelial cell
macrophage	macrophage
mast cell	granulocyte
mature conventional dendritic cell	dendritic cell
mature enterocyte	epithelial cell
mature nk t cell	t cell
medullary thymic epithelial cell	epithelial cell
melanocyte	melanocyte
memory b cell	b cell
mesenchymal stem cell	stem cell
mesothelial cell	epithelial cell
microglial cell	neuron
monocyte	monocyte
mucus secreting cell	epithelial cell
muller cell	neuron
muscle cell	muscle cell
myeloid dendritic cell	dendritic cell
myeloid progenitor	progenitor cell
myoepithelial cell	epithelial cell
myofibroblast cell	fibroblast
myometrial cell	muscle cell
naive b cell	b cell
naive regulatory t cell	t cell
naive thymus-derived cd4-positive, alpha-beta t cell	t cell
naive thymus-derived cd8-positive, alpha-beta t cell	t cell
nampt neutrophil	granulocyte
neutrophil	granulocyte
nk cell	nk cell
nkt cell	t cell
non-classical monocyte	monocyte
ocular surface cell	epithelial cell
pancreatic acinar cell	epithelial cell
pancreatic alpha cell	epithelial cell
pancreatic beta cell	epithelial cell
pancreatic delta cell	epithelial cell
pancreatic ductal cell	epithelial cell
pancreatic pp cell	epithelial cell
pancreatic stellate cell	neuron
paneth cell of epithelium of large intestine	epithelial cell
paneth cell of epithelium of small intestine	epithelial cell
pericyte cell	pericyte
plasmablast	b cell
plasma cell	b cell
plasmacytoid dendritic cell	dendritic cell
platelet	platelet
pulmonary ionocyte	epithelial cell
radial glial cell	neuron
regulatory t cell	t cell
respiratory goblet cell	epithelial cell
respiratory mucous cell	epithelial cell
retina horizontal cell	neuron
retinal bipolar neuron	neuron
retinal blood vessel endothelial cell	endothelial cell
retinal ganglion cell	neuron
retinal pigment epithelial cell	epithelial cell
salivary gland cell	epithelial cell
schwann cell	neuron
secretory cell	epithelial cell
serous cell of epithelium of bronchus	epithelial cell
serous cell of epithelium of trachea	epithelial cell
skeletal muscle satellite stem cell	stem cell
slow muscle cell	muscle cell
small intestine goblet cell	epithelial cell
smooth muscle cell	muscle cell
sperm	sperm
t cell	t cell
tendon cell	tendon cell
t follicular helper cell	t cell
thymocyte	progenitor cell
tongue muscle cell	muscle cell
tracheal goblet cell	epithelial cell
transit amplifying cell of large intestine	epithelial cell
transit amplifying cell of small intestine	epithelial cell
type ii pneumocyte	epithelial cell
type i nk t cell	t cell
type i pneumocyte	epithelial cell
vascular associated smooth muscle cell	muscle cell
vein endothelial cell	endothelial cell
